# Supplementary material for: Mechanical Properties of Cocoon Silk Derivatives for Biomedical Application: A Systematic Review
Source: Biomimetics (Basel). 2024 Nov 6;9(11):675. doi: 10.3390/biomimetics9110675 (PMC11592187; doi:10.3390/biomimetics9110675)
Supplement: Supplementary file 1 [file biomimetics-09-00675-s001.zip]

Archive with 1 entries (1 files):
- biomimetics-3186521-supplementary.pdf
